# Supplementary material for: Profile of Folate in Breast Milk from Chinese Women over 1–400 Days Postpartum
Source: Nutrients. 2022 Jul 20;14(14):2962. doi: 10.3390/nu14142962 (PMC9319857; doi:10.3390/nu14142962)
Supplement: Supplementary file 1 [file nutrients-14-02962-s001.zip]

Archive with 1 entries (1 files):
- nutrients-1756400-supplementary.pdf
